# Supplementary material for: TDAG51 is a crucial regulator of maternal care and depressive-like behavior after parturition
Source: PLoS Genet. 2019 Jun 28;15(6):e1008214. doi: 10.1371/journal.pgen.1008214 (PMC6599150; doi:10.1371/journal.pgen.1008214)
Supplement: S2 Table — (XLSX) [file pgen.1008214.s008.xlsx]

## Sheet: Sheet1
S2 Table. Numbers of mice used in the behavior tests
Figure	Assay	Mice	Genotype					Age
			+/+	+/-	-/-	-/-Tg2	-/-Tg3
Fig. 1B	Number of Pups	Dam	13	13	13	-	-	8-10 weeks
		Pup	88	85	93	-	-
Fig. 1C	Pup survival test	Dam	10	10	10	-	-	8-10 weeks
		Pup	73	82	78	-	-
Fig. 1D	Pup survival test	Dam	10	-	10	-	-	8 weeks
		Pup	70	-	72	-	-
Fig. 1E	Pup survival test	Male	10	-	10	-	-	8 weeks
		Pup	66	-	69	-	-
Fig. 2A-D	Nesting behavior test	Dam	7	-	7	-	-	8 weeks
Fig. 2E-F	Pup retrieval test	Dam	6~7	-	6~9	-	-	8 weeks
Fig. 2H	Sucrose preference test	Female	9	-	9	-	-	8 weeks
		Dam	9	-	9	-	-	8 weeks
Fig. 2I	Tail suspension test	Female	9	-	9	-	-	8 weeks
		Dam	9	-	9	-	-	8 weeks
Fig. 2J	Forced swim test	Female	9	-	9	-	-	8 weeks
		Dam	9	-	9	-	-	8 weeks
Fig. 2K	Elevated plus maze test	Female	9	-	9	-	-	8 weeks
		Dam	9	-	9	-	-	8 weeks
Fig. 3A	Pup survival test	Dam	10	-	10	10	-	8-10 weeks
		Pup	83	-	68	84	-
Fig. 3B-C	Nesting behavior	Dam	7	-	7	8	-	8 weeks
Fig. 3D	Pup retrieval test	Dam	6	-	8	7	-	8 weeks
Fig. 3E	Sucrose preference test	Dam	10	-	11	10	-	8 weeks
Fig. 3F	Tail suspension test	Dam	10	-	11	10	-	8 weeks
Fig. 3G	Forced swim test	Dam	10	-	11	10	-	8 weeks
Fig. 3H	Elevated plus maze test	Dam	10	-	11	10	-	8 weeks
Fig. S4A	Pup survival test	Dam	10	-	9	-	10	8-10 weeks
		Pup	82	-	65	-	71
Fig. S4B-C	Nesting behavior	Dam	6	-	5	-	7	8 weeks
Fig. S4D	Pup retrieval test	Dam	5	-	6	-	5	8-10 weeks
Fig. S4E	Sucrose preference test	Dam	11	-	10	-	9	8 weeks
Fig. S4F	Tail suspension test	Dam	11	-	10	-	9	8 weeks
Fig. S4G	Forced swim test	Dam	11	-	10	-	9	8 weeks
Fig. S4H	Elevated plus maze test	Dam	11	-	10	-	9	8 weeks
